# Supplementary material for: Refining the reaction mechanism of O2 towards its co-substrate in cofactor-free dioxygenases
Source: PeerJ. 2016 Dec 20;4:e2805. doi: 10.7717/peerj.2805 (PMC5178339; doi:10.7717/peerj.2805)
Supplement: Supplemental Information 1 — Cartesian coordinates of optimized MECPs and intermediates. [file peerj-04-2805-s001.zip]

Archive with 1 entries (1 files):
- geoms.xyz
