# Supplementary material for: Refining the reaction mechanism of O2 towards its co-substrate in cofactor-free dioxygenases
Source: PeerJ. 2016 Dec 20;4:e2805. doi: 10.7717/peerj.2805 (PMC5178339; doi:10.7717/peerj.2805)
Supplement: Supplemental Information 1 — Cartesian coordinates of optimized MECPs and intermediates. [file peerj-04-2805-s001.zip › geoms.xyz]

37
HODF 3R
C         -6.83056       -0.60825       -0.08158
O         -6.49060        0.54090       -0.51576
O         -7.89450       -1.20981       -0.31829
C         -4.00325        2.17632        1.48353
N         -4.17004        1.35095        0.39090
C         -2.65606        2.32705        1.66981
C         -2.96130        1.00775       -0.06576
N         -2.02597        1.58970        0.68783
N          3.64063        1.04718       -1.18161
C          2.73760        1.18983       -0.18272
C          1.35221        1.16180       -0.32942
C          0.85841        0.92288       -1.69053
C          1.45466        0.56038       -4.10662
C          2.39488        0.41540       -5.10974
C          3.77323        0.47276       -4.80734
C          4.19624        0.67721       -3.50629
C          3.23790        0.82679       -2.48178
C          1.84587        0.76859       -2.75991
O          0.55831        1.34584        0.68006
O         -0.38839        0.88169       -1.89365
O         -1.95316        0.06723       -3.99459
O          3.60805       -1.89208       -0.58246
O          2.55373       -1.60797       -0.00698
H         -2.10292        2.88941        2.40662
H         -5.11859        1.01604       -0.00054
H         -0.95950        1.48181        0.55672
H         -2.75932        0.36432       -0.90551
H          0.39716        0.51918       -4.34160
H          2.07533        0.25655       -6.13527
H          4.50899        0.35697       -5.59884
H          5.25456        0.72826       -3.25864
H         -1.39529        0.35764       -3.23615
H         -2.86313        0.27681       -3.74988
H          4.62871        1.05983       -0.94654
F          3.29213        1.39759        1.02242
H         -6.08697       -1.10840        0.57621
H         -4.84665        2.57492        2.02553
37
HODF MECP
C         -6.77226        0.99780        2.91210
O         -6.63779        1.35719        1.69491
O         -7.83640        0.71547        3.49318
C         -3.68995        3.28722        1.11168
N         -4.19525        2.00407        1.06560
C         -2.35203        3.20649        0.84092
C         -3.19821        1.16603        0.77762
N         -2.07041        1.87106        0.63456
N          3.63753        1.22517       -1.19020
C          2.84105        0.94454       -0.09498
C          1.35811        0.99708       -0.32745
C          0.85866        0.77058       -1.68123
C          1.45844        0.42285       -4.09416
C          2.39740        0.37105       -5.11547
C          3.75420        0.58771       -4.82573
C          4.16523        0.85373       -3.52248
C          3.21942        0.90248       -2.48776
C          1.84599        0.68625       -2.76323
O          0.60499        1.16499        0.67164
O         -0.38900        0.69010       -1.86666
O         -1.88183       -0.74763       -3.69711
O          4.14155       -1.08751       -0.07997
O          3.07955       -0.50328        0.45881
H         -1.58998        3.96810        0.77955
H         -5.21619        1.71396        1.30149
H         -1.12520        1.48152        0.44820
H         -3.28390        0.09599        0.67980
H          0.40718        0.25517       -4.30426
H          2.08456        0.16418       -6.13452
H          4.49504        0.54754       -5.62011
H          5.21584        1.02430       -3.29607
H         -1.35438       -0.23996       -3.04259
H         -2.26560       -1.48575       -3.20773
H          4.63640        1.14277       -1.01451
F          3.22631        1.69139        0.98816
H         -5.83022        0.93747        3.50025
H         -4.31451        4.13903        1.33150
37
HODF 1I
C         -6.98280       -0.53360        2.39516
O         -6.85186        0.18320        1.34604
O         -8.03243       -1.05372        2.81502
C         -3.97699        2.32089        1.27829
N         -4.48612        1.11251        0.84616
C         -2.69621        2.41658        0.80778
C         -3.54841        0.48832        0.13389
N         -2.45417        1.25799        0.09670
N          3.68943        1.23198       -1.21078
C          2.91019        1.03566       -0.03292
C          1.40029        0.98136       -0.26131
C          0.86242        0.76053       -1.67860
C          1.40575        0.48449       -4.08824
C          2.32539        0.39767       -5.11128
C          3.69976        0.55512       -4.81908
C          4.13748        0.80741       -3.52976
C          3.21145        0.91330       -2.46741
C          1.82315        0.73071       -2.75134
O          0.63674        1.08794        0.68074
O         -0.37010        0.63380       -1.79624
O         -2.23532       -0.12917       -3.85918
O          4.65629       -0.37892        0.53918
O          3.22401       -0.12667        0.63126
H         -1.95107        3.19030        0.91396
H         -5.48079        0.71248        1.06489
H         -1.58489        1.02231       -0.39964
H         -3.64728       -0.47680       -0.33514
H          0.34683        0.35183       -4.28460
H          2.00325        0.20403       -6.12942
H          4.43108        0.48157       -5.62021
H          5.19661        0.93601       -3.32059
H         -1.60360        0.13406       -3.16641
H         -2.66108       -0.92890       -3.52421
H          4.62238        0.85460       -0.99099
F          3.16191        2.13257        0.81841
H         -6.05271       -0.70256        2.98047
H         -4.55666        3.00576        1.87780
40
HODMe 3R
C         -6.84836       -0.16350       -0.71161
O         -6.51406        1.06265       -0.79657
O         -7.92952       -0.67147       -1.06614
C         -3.96250        2.05404        1.56270
N         -4.16016        1.55721        0.29096
C         -2.61190        2.05855        1.78311
C         -2.96550        1.26744       -0.23787
N         -2.00939        1.56227        0.64494
N          3.61462        1.14943       -1.19385
C          2.75594        1.28568       -0.14536
C          1.36550        1.14784       -0.32544
C          0.85931        0.84566       -1.66578
C          1.43965        0.42736       -4.07770
C          2.37719        0.32188       -5.08765
C          3.75244        0.48809       -4.80349
C          4.17207        0.75764       -3.51406
C          3.21690        0.86602       -2.47806
C          1.83083        0.70544       -2.74211
C          3.34180        1.57936        1.19907
O          0.55062        1.30118        0.67720
O         -0.39171        0.72827       -1.84876
O         -2.05126        0.39496       -3.96907
O          3.57772       -1.80965       -0.78753
O          2.48085       -1.59788       -0.25175
H         -2.03888        2.36873        2.64395
H         -5.10961        1.37671       -0.17569
H         -0.93703        1.41366        0.51168
H         -2.79258        0.86384       -1.22122
H          0.38475        0.30161       -4.29736
H          2.05997        0.10993       -6.10492
H          4.48625        0.40432       -5.60128
H          5.22733        0.88879       -3.28209
H          2.67829        2.24905        1.75140
H          4.33399        2.03597        1.11443
H          3.44017        0.65910        1.79068
H         -1.42054        0.48107       -3.21308
H         -2.68130       -0.29215       -3.71687
H          4.60752        1.25870       -1.01636
H         -6.08249       -0.83982       -0.27229
H         -4.78443        2.35720        2.19287
40
HODMe MECP
C         -6.97081        1.03434        2.44557
O         -6.67700        1.55844        1.32029
O         -8.11317        0.86521        2.91199
C         -3.58898        3.28069        1.17969
N         -4.14146        2.03651        0.95588
C         -2.24133        3.16530        0.97672
C         -3.16118        1.19018        0.63084
N         -1.99903        1.85148        0.63519
N          3.61585        1.11318       -1.17681
C          2.78653        1.12438       -0.11872
C          1.36617        0.99012       -0.31452
C          0.85554        0.73178       -1.69057
C          1.45650        0.44085       -4.10837
C          2.40094        0.40759       -5.11958
C          3.76411        0.61159       -4.81795
C          4.16968        0.83777       -3.51278
C          3.21262        0.85165       -2.47908
C          1.83670        0.67209       -2.76491
C          3.35460        1.39847        1.23497
O          0.56747        1.09963        0.66270
O         -0.38188        0.61955       -1.86148
O         -1.98627        0.14334       -4.09107
O          3.27041       -1.47943       -1.02078
O          2.34258       -1.05922       -0.20127
H         -1.44729        3.89233        1.05393
H         -5.18935        1.78970        1.07965
H         -1.04378        1.44211        0.46792
H         -3.28214        0.14192        0.40754
H          0.40597        0.28897       -4.33479
H          2.09401        0.22680       -6.14594
H          4.50616        0.59308       -5.61224
H          5.21887        0.99703       -3.27219
H          2.70458        2.08698        1.78187
H          4.35987        1.82577        1.16399
H          3.41032        0.46474        1.80706
H         -1.44528        0.28420       -3.28366
H         -2.49736       -0.65844       -3.91974
H          4.61343        1.18587       -1.00343
H         -6.10672        0.70130        3.06159
H         -4.19102        4.13007        1.46348
40
HODMe 1I
C         -6.89498        2.25739       -1.74287
O         -6.31674        3.16464       -1.05317
O         -7.92132        2.39334       -2.43235
C         -4.09522        2.06090        1.52558
N         -4.17934        2.40852        0.19245
C         -2.80071        1.69156        1.77001
C         -2.97670        2.25310       -0.36160
N         -2.12327        1.81903        0.57352
N          3.68389        1.20869       -1.20972
C          2.88520        0.86229       -0.09015
C          1.42643        1.18899       -0.30370
C          0.88617        0.98295       -1.70346
C          1.43706        0.48705       -4.08588
C          2.35681        0.35599       -5.10677
C          3.73363        0.49165       -4.82067
C          4.17369        0.73706       -3.53194
C          3.24488        0.85862       -2.47479
C          1.85309        0.75560       -2.75662
C          3.50324        1.30387        1.21613
O          0.66896        1.45971        0.63752
O         -0.35103        1.07069       -1.86636
O         -1.99474        0.94088       -4.16697
O          3.39273       -1.34722       -0.94031
O          2.60519       -0.62309       -0.03373
H         -2.31353        1.35217        2.67141
H         -5.08317        2.72643       -0.33684
H         -1.11875        1.62094        0.41582
H         -2.72532        2.44250       -1.39226
H          0.37591        0.39015       -4.28921
H          2.02875        0.15207       -6.12150
H          4.46285        0.39664       -5.62200
H          5.23563        0.83545       -3.31749
H          3.60975        2.39409        1.24095
H          4.49287        0.84809        1.32594
H          2.87338        0.99270        2.05145
H         -1.47575        0.97320       -3.33765
H         -2.92111        0.86986       -3.90476
H          4.67410        1.03964       -1.06138
H         -6.41721        1.25498       -1.70959
H         -4.95284        2.09964        2.17952
39
HODNO2 3R
C         -7.56427        0.31292        0.02710
O         -7.04296        1.46874       -0.11327
O         -8.74198       -0.00659       -0.21822
C         -3.87649        1.84149        1.57213
N         -4.47699        1.58266        0.35598
C         -2.52407        1.77090        1.38006
C         -3.52386        1.35953       -0.55154
N         -2.33300        1.46992        0.04877
N          3.66234        1.03547       -1.19576
C          2.78809        1.24552       -0.14426
C          1.36979        1.26774       -0.32220
C          0.89198        1.03253       -1.73960
C          1.46259        0.58153       -4.12898
C          2.39701        0.37306       -5.11932
C          3.77823        0.38361       -4.79703
C          4.20662        0.60069       -3.50325
C          3.25310        0.81664       -2.47582
C          1.86203        0.80912       -2.78343
O          0.51235        1.46262        0.56957
O         -0.34960        1.04944       -1.93091
O         -2.55729        0.80565       -3.62595
O          3.58097       -2.22414       -0.71101
O          2.61754       -2.04523        0.01037
H         -1.69002        1.90213        2.05171
H         -5.54318        1.53622        0.16686
H         -1.41549        1.34402       -0.41253
H         -3.66543        1.12911       -1.59902
H          0.40158        0.57466       -4.35583
H          2.08324        0.19934       -6.14398
H          4.51389        0.21857       -5.58002
H          5.26567        0.60982       -3.25631
H         -1.69829        0.89526       -3.16642
H         -2.61169        1.55863       -4.22875
H          4.64949        1.02735       -0.95475
N          3.40779        1.42890        1.08874
O          4.67663        1.38517        1.12344
O          2.72729        1.62979        2.11938
H         -6.88145       -0.47757        0.40653
H         -4.45410        2.04601        2.46003
39
HODNO2 MECP
C         -7.32607        0.24633        1.85895
O         -7.00427        0.97855        0.86356
O         -8.47443       -0.11583        2.17285
C         -3.81763        2.57581        1.15196
N         -4.48589        1.52670        0.55467
C         -2.51388        2.51305        0.74444
C         -3.61988        0.84410       -0.19478
N         -2.41772        1.42340       -0.09627
N          3.65675        1.13953       -1.19579
C          2.80915        1.07465       -0.13865
C          1.35668        1.12027       -0.33158
C          0.88753        0.78400       -1.74244
C          1.49929        0.42033       -4.13664
C          2.44893        0.37087       -5.13898
C          3.80944        0.58100       -4.82522
C          4.21202        0.82856       -3.52250
C          3.25090        0.86926       -2.49382
C          1.87675        0.67857       -2.79409
O          0.52753        1.36287        0.54580
O         -0.34216        0.66757       -1.91386
O         -2.02415        0.27475       -4.18693
O          3.44880       -1.40232       -0.74520
O          2.61283       -0.86865        0.10107
H         -1.66210        3.13629        0.97022
H         -5.53934        1.27935        0.69135
H         -1.55847        1.11531       -0.57593
H         -3.84340       -0.03080       -0.78218
H          0.45012        0.26707       -4.36526
H          2.15321        0.17660       -6.16516
H          4.55626        0.54964       -5.61408
H          5.26109        0.98758       -3.28267
H         -1.50184        0.36263       -3.36817
H         -2.82304       -0.20860       -3.94270
H          4.65014        1.13863       -0.97563
N          3.42966        1.31578        1.13229
O          4.66947        1.47837        1.13681
O          2.73696        1.31048        2.15596
H         -6.48256       -0.09313        2.49795
H         -4.31752        3.27053        1.80821
39
HODNO2 1I ("charge transfer")
C         -7.54079        0.53238        0.99278
O         -7.06893        1.61845        0.51422
O         -8.73908        0.19977        1.03838
C         -3.75760        2.34523        1.69204
N         -4.48776        1.82235        0.64378
C         -2.43448        2.21920        1.37046
C         -3.63916        1.38875       -0.28820
N         -2.38854        1.61812        0.12896
N          3.64095        1.05860       -1.16217
C          2.80338        1.11652       -0.09933
C          1.35885        1.23000       -0.26426
C          0.84983        0.98404       -1.68114
C          1.40293        0.55533       -4.08040
C          2.33479        0.40400       -5.08906
C          3.71210        0.48241       -4.78898
C          4.14872        0.69901       -3.49202
C          3.20373        0.83736       -2.45658
C          1.81470        0.78340       -2.74265
O          0.55278        1.48405        0.63480
O         -0.38610        1.00641       -1.84751
O         -1.88327        1.65237       -4.20774
O          3.28448       -1.44783       -0.68581
O          2.44840       -0.91003        0.14024
H         -1.53468        2.48991        1.89992
H         -5.57571        1.73906        0.59168
H         -1.53217        1.39156       -0.39875
H         -3.91136        0.92929       -1.22336
H          0.34158        0.50724       -4.29879
H          2.01212        0.23037       -6.11069
H          4.44490        0.37100       -5.58375
H          5.20960        0.75440       -3.26056
H         -1.44951        1.40209       -3.37151
H         -2.81017        1.40296       -4.10861
H          4.63332        0.99105       -0.94760
N          3.45993        1.27209        1.15902
O          4.71201        1.27162        1.14949
O          2.78708        1.37945        2.19171
H         -6.78972       -0.17574        1.40488
H         -4.23373        2.75494        2.56910
52
HODpentyl 3R
C         -6.64816       -0.75734       -0.25357
O         -6.46035        0.47765       -0.50208
O         -7.69748       -1.40682       -0.42813
C         -3.97154        1.98393        1.61610
N         -4.13773        1.36128        0.39635
C         -2.62990        2.21049        1.76675
C         -2.93226        1.21383       -0.16824
N         -2.00078        1.72115        0.64059
N          3.59160        0.94734       -1.16187
C          2.74533        1.25696       -0.13948
C          1.36061        1.37928       -0.36829
C          0.84491        1.14857       -1.71516
C          1.41537        0.66981       -4.11982
C          2.34963        0.39565       -5.10126
C          3.72155        0.28993       -4.77143
C          4.14032        0.46303       -3.46536
C          3.18899        0.74810       -2.45903
C          1.80653        0.85431       -2.76755
C          3.32366        1.53116        1.22464
O          0.55412        1.70609        0.60416
O         -0.40725        1.22821       -1.92682
O         -2.00549        1.25859       -4.09484
O          1.58669       -1.59413       -0.54379
O          2.58504       -2.08614       -1.07203
H         -2.07969        2.67406        2.57223
H         -5.06874        1.01338       -0.00602
H         -0.91394        1.70201        0.47456
H         -2.73640        0.75899       -1.12478
H          0.36361        0.75204       -4.37685
H          2.03212        0.25984       -6.13204
H          4.45209        0.07163       -5.54689
H          5.19238        0.38567       -3.19774
H          2.57060        1.21654        1.95417
H          3.40015        2.62481        1.34150
H         -1.39582        1.22794       -3.31428
H         -2.57855        0.48552       -4.01092
H          4.58032        0.85831       -0.95601
C          4.68663        0.89996        1.55519
H          5.44542        1.20512        0.81654
H          5.02761        1.33926        2.50141
C          4.67600       -0.62890        1.68833
H          3.95105       -0.91343        2.46314
H          4.32059       -1.08702        0.75642
C          6.05311       -1.20699        2.03860
H          6.77258       -0.92001        1.25904
H          6.41196       -0.74573        2.96927
C          6.04545       -2.73108        2.19124
H          5.71821       -3.21801        1.26599
H          7.04319       -3.11135        2.43515
H          5.36320       -3.04385        2.98929
H         -5.77296       -1.30188        0.16508
H         -4.80611        2.21316        2.26148
52
HODpentyl MECP
C         -6.24914       -0.16758        3.66787
O         -6.26194        0.02496        2.40698
O         -7.18458       -0.60344        4.36480
C         -3.93051        2.47896        1.23377
N         -4.09728        1.12572        1.44430
C         -2.64015        2.66633        0.81874
C         -2.94433        0.51018        1.16858
N         -2.04596        1.42154        0.78346
N          3.63912        1.11606       -1.18365
C          2.82453        1.19722       -0.11905
C          1.40444        1.02269       -0.29039
C          0.88511        0.66922       -1.63622
C          1.42590        0.44598       -4.07324
C          2.34260        0.45365       -5.11111
C          3.71109        0.65783       -4.83651
C          4.14954        0.85340       -3.53563
C          3.21703        0.84543       -2.47965
C          1.83950        0.64684       -2.73634
C          3.39123        1.62045        1.20620
O          0.60551        1.17230        0.68359
O         -0.34368        0.45568       -1.77875
O         -1.65681       -1.39814       -3.36645
O          2.29500       -1.04671       -0.21476
O          3.24871       -1.45461       -1.00311
H         -2.10419        3.56431        0.55020
H         -4.98959        0.64823        1.82922
H         -1.03237        1.23155        0.55930
H         -2.76412       -0.54986        1.24950
H          0.36880        0.29443       -4.26999
H          2.01155        0.30552       -6.13563
H          4.43224        0.66776       -5.65052
H          5.20327        1.01884       -3.32049
H          2.62673        1.40507        1.95795
H          3.48882        2.71876        1.17355
H         -1.16370       -0.73356       -2.83541
H         -1.95062       -2.05953       -2.72684
H          4.63879        1.19908       -1.02917
C          4.73968        1.00752        1.62795
H          5.50130        1.15509        0.84600
H          5.09901        1.58813        2.48808
C          4.65952       -0.47554        2.00969
H          3.88632       -0.59497        2.78115
H          4.32741       -1.05914        1.14475
C          5.98516       -1.03144        2.54364
H          6.75989       -0.93946        1.76991
H          6.32379       -0.41497        3.38874
C          5.87633       -2.49259        2.99135
H          5.58647       -3.13903        2.15651
H          6.82777       -2.86193        3.38876
H          5.11937       -2.60572        3.77511
H         -5.29656        0.08690        4.18263
H         -4.73003        3.18571        1.39663
52
HODpentyl 1I
C         -7.24284       -0.02544        0.05519
O         -6.63287        0.97863       -0.44553
O         -8.39656       -0.40320       -0.21931
C         -3.92168        2.35100        1.45833
N         -4.24571        1.50324        0.41766
C         -2.55958        2.33543        1.58756
C         -3.11827        0.98678       -0.07373
N         -2.08215        1.47553        0.61849
N          3.67366        1.21092       -1.18732
C          2.94666        0.71415       -0.07750
C          1.45606        0.87929       -0.25272
C          0.91027        0.68809       -1.64785
C          1.45322        0.40245       -4.06634
C          2.36391        0.40648       -5.10377
C          3.72727        0.66119       -4.82920
C          4.16411        0.89329       -3.53722
C          3.24779        0.87249       -2.46154
C          1.86847        0.63855       -2.72928
C          3.48824        1.16852        1.27164
O          0.68944        1.03094        0.71047
O         -0.33486        0.63608       -1.78065
O         -1.97171        0.98365       -4.02154
O          2.84041       -0.80332       -0.12233
O          3.63062       -1.36642       -1.12755
H         -1.90202        2.85210        2.27043
H         -5.25246        1.26886        0.06267
H         -1.08638        1.23975        0.45299
H         -3.04481        0.28702       -0.89065
H          0.39956        0.22235       -4.25842
H          2.03933        0.22199       -6.12383
H          4.44797        0.67263       -5.64390
H          5.21510        1.08611       -3.33320
H          2.92811        0.62297        2.03818
H          3.21977        2.22837        1.38467
H         -1.41407        0.83888       -3.22770
H         -2.73071        0.39424       -3.92262
H          4.67946        1.14642       -1.07084
C          4.99845        0.99684        1.50090
H          5.56412        1.56298        0.74465
H          5.23481        1.48909        2.45400
C          5.49918       -0.45354        1.54472
H          4.96506       -0.98890        2.34285
H          5.24449       -0.96379        0.60786
C          7.00896       -0.54151        1.79930
H          7.54030       -0.00104        1.00364
H          7.25054       -0.01824        2.73559
C          7.52621       -1.98139        1.87044
H          7.33737       -2.51341        0.93227
H          8.60426       -2.00943        2.06104
H          7.03014       -2.53844        2.67309
H         -6.67121       -0.60873        0.80976
H         -4.67379        2.89073        2.01365
150
HODnBu reoptimized 1I2
C        0.000000000      0.000000000      0.000000000
H       -0.448802045     -0.867982678     -0.493403117
H       -0.314439759      0.887979910     -0.555550358
H        1.088987058     -0.087320728     -0.054345170
C       -0.534035615      0.093041713      1.424724581
O       -1.749957161      0.275728064      1.663437413
N        0.385587742     -0.050315566      2.438168136
H        1.360399032     -0.167177172      2.204227048
C        0.000000000      0.000000000      3.853490039
H        0.613524708     -0.697456525      4.431260164
H       -1.051132651     -0.285446837      3.925825257
H        0.112001863      1.008098414      4.273041816
C        4.606475072      0.000000000      4.173936050
H        4.152788225      0.980971493      4.341085122
H        5.390577477     -0.137838930      4.929913089
H        3.836646453     -0.762322903      4.353381944
C        5.161573489     -0.065821432      2.767997784
N        5.781719732     -1.195920870      2.231840784
H        5.891225499     -2.087194797      2.689219395
C        5.246785074      0.886997073      1.772821602
H        4.889936100      1.903899028      1.796140307
C        6.207880905     -0.880172356      0.954726415
H        6.721766060     -1.578667843      0.315345399
N        5.899073218      0.375266285      0.648777875
C        7.629851047     -0.601810451     -5.003815355
H        7.368054299      0.432562360     -5.255615114
H        8.398607487     -0.933894374     -5.712717767
C        6.382712674     -1.462379535     -5.094031250
O        5.435842025     -1.324012089     -4.285395781
C        8.155319222     -0.654152266     -3.548514029
H        9.045989185     -0.016467088     -3.460672467
H        7.384788346     -0.218648420     -2.905092428
C        8.438999562     -2.038299058     -3.050739708
N        9.585722278     -2.771367428     -3.367763873
H       10.359754775     -2.447408386     -3.925409007
C        7.676146048     -2.898962247     -2.285521498
H        6.694046802     -2.716209225     -1.882096134
C        9.467120987     -4.020839188     -2.788107216
H       10.214639413     -4.789990246     -2.887200664
N        8.320729819     -4.128085361     -2.123807662
N        6.413084323     -2.450845489     -6.031774436
H        7.164623120     -2.472851353     -6.702484810
C        5.297514069     -3.356751900     -6.225371646
H        5.579742502     -4.054691530     -7.023217881
C        4.024745718     -2.568704952     -6.687179508
O        4.113038680     -1.425256633     -7.185917652
C        5.025664513     -4.224782836     -4.967323065
H        5.979865409     -4.558785750     -4.549787926
H        4.487696671     -3.646963861     -4.213912011
O        4.245868209     -5.394814546     -5.369628529
H        3.397345167     -5.629955363     -4.841166633
N        2.853378255     -3.243374806     -6.511398062
H        2.916244099     -4.205521511     -6.200800155
C        1.512824790     -2.703532151     -6.746769089
H        1.622813560     -1.673285463     -7.091963836
H        1.028360662     -3.283737896     -7.540168569
C        0.621482541     -2.771098211     -5.463614684
H        0.860849174     -3.695026441     -4.922575860
H        0.890324817     -1.942309534     -4.799180487
C       -0.840244581     -2.720695199     -5.779639957
N       -1.500447883     -3.822491543     -6.316587156
H       -1.024449074     -4.720005566     -6.498387923
C       -1.801893138     -1.730082101     -5.686393176
H       -1.688512778     -0.722867618     -5.318050786
C       -2.809627558     -3.461980710     -6.517657044
H       -3.549171057     -4.132899607     -6.922859095
N       -3.033580491     -2.197444416     -6.148922002
C        9.223743365     -6.205403440     -7.618443659
H        8.210849192     -6.586424747     -7.788562489
H        9.208201007     -5.118647429     -7.779227396
H        9.899782674     -6.666261720     -8.343831084
C        9.693567269     -6.560104875     -6.192110756
H       10.611217669     -5.999896924     -5.950554142
H        8.945340972     -6.279285525     -5.443311556
C       10.035081123     -8.059609089     -6.050804733
O        9.756128527     -8.611857563     -4.888954571
O       10.572282748     -8.665694222     -7.020515972
C        7.008469643    -10.640320340      1.347046966
H        7.498378033    -11.371700588      0.695759606
H        6.744963687    -11.155758340      2.281589239
H        7.756307156     -9.878336967      1.605849455
C        5.802101358    -10.045670430      0.683697659
C        5.255265393    -10.423801181     -0.524214435
H        5.623293666    -11.138687944     -1.244077550
C        4.911819130     -9.046150025      1.237809763
N        4.086738304     -9.711856586     -0.770052717
H        3.627959118     -9.667665530     -1.672911397
C        3.856903424     -8.848720499      0.290951338
C        4.903172520     -8.298307868      2.432017063
H        5.685682931     -8.434217624      3.173219176
C        2.832998793     -7.913507944      0.497890999
H        2.060212444     -7.757978232     -0.247046030
C        3.876580687     -7.380958486      2.647817337
H        3.856447736     -6.800648278      3.565894926
C        2.855480186     -7.187265478      1.687629631
H        2.075287705     -6.456975431      1.879420115
C        8.642096068     -9.119001122     -1.472176415
H        9.597988700     -8.939260880     -1.973005287
H        8.433226633    -10.193245875     -1.529772397
H        8.732603035     -8.844167532     -0.418890319
C        7.549132655     -8.328529171     -2.155136869
N        7.620458029     -8.148051888     -3.539579885
H        8.440588498     -8.357873705     -4.107378969
C        6.359819177     -7.775123286     -1.760065817
H        5.907603998     -7.694479479     -0.790381857
C        6.509951431     -7.548272768     -3.985662405
H        6.270511932     -7.352138825     -5.025835702
N        5.729174750     -7.309166785     -2.912131582
H        4.743389336     -7.059082154     -2.975278685
C        0.328502654     -9.263469279     -3.308055949
C       -0.808885359     -9.712263975     -2.621881843
H       -0.998351269    -10.778194248     -2.530791060
C       -1.696828173     -8.786517754     -2.062669538
H       -2.573939941     -9.146573931     -1.533776785
C        0.567746097     -7.873234875     -3.419903092
C        1.833471887     -7.420754606     -4.129745670
C        2.102005014     -8.422899551     -5.260295868
C        2.978003517    -10.853533967     -5.496743074
H        3.085851279    -11.772540252     -4.902001371
H        2.185543098    -11.037824306     -6.232295466
N        1.227195125    -10.176416385     -3.898271790
H        1.157508736    -11.150639264     -3.642738977
C        2.418008021     -9.756638775     -4.588917938
C       -0.332104349     -6.962167412     -2.869950277
H       -0.123651341     -5.905190251     -2.988631247
C       -1.468667882     -7.411341404     -2.186397224
H       -2.166501142     -6.698235116     -1.761848692
O        1.975973597     -6.118577805     -4.396673072
O        2.061031589     -8.199409791     -6.470982420
C        4.306899459    -10.542142485     -6.225529879
H        4.267653141    -11.027006401     -7.211092966
H        4.385674943     -9.466241941     -6.419202502
C        5.588441436    -11.011931683     -5.509869134
H        5.673794461    -10.499187646     -4.542837428
H        5.508712877    -12.088378700     -5.289821551
C        6.840248705    -10.744083029     -6.362497662
H        7.770401339    -11.069496606     -5.882061121
H        6.937187555     -9.672569979     -6.577531712
H        6.766573646    -11.267815477     -7.326242593
O       10.153553277    -11.249015575     -5.495002409
H       10.033180824    -10.363973963     -5.054137175
H       10.420023079    -10.989112235     -6.401205495
O        0.278557989     -5.866079019     -6.523799946
H        0.839732674     -5.877210585     -5.700202625
H        0.707454627     -6.443528286     -7.179268249
O        5.626199208     -7.026469228     -6.841418488
H        5.249130486     -7.496098588     -7.603695469
H        4.959842144     -6.418939398     -6.398755837
O        3.009669540     -7.896116322     -3.148747083
O        3.488151104     -9.316235106     -3.642113863
150
HODnBu reoptimized 1TS3
C        0.000000000      0.000000000      0.000000000
H       -0.454868953     -0.865870845     -0.491566604
H       -0.310909094      0.889412645     -0.555261598
H        1.088335429     -0.093471082     -0.057145436
C       -0.529696977      0.096843122      1.426411323
O       -1.743614687      0.286593871      1.670336749
N        0.389569191     -0.050786371      2.438593389
H        1.364070948     -0.172829830      2.206420673
C        0.000000000      0.000000000      3.853490037
H        0.703959423     -0.589986752      4.446436808
H       -1.004910942     -0.415699827      3.952287962
H       -0.018356883      1.028445947      4.236089796
C        4.606475070      0.000000000      4.173936048
H        4.132378897      0.972532650      4.333697852
H        5.394170600     -0.115037423      4.929991999
H        3.853396928     -0.777213482      4.360556338
C        5.161573487     -0.065821432      2.767997782
N        5.801210806     -1.189103270      2.240410976
H        5.923441838     -2.075802747      2.703465230
C        5.230489068      0.880935147      1.765716904
H        4.856287025      1.891740340      1.780907196
C        6.223236790     -0.875389995      0.961623464
H        6.750092107     -1.569691625      0.328120370
N        5.893260564      0.372362638      0.646256861
C        7.635145326     -0.607136358     -5.005482188
H        7.378052333      0.426832232     -5.263787580
H        8.405137995     -0.945919913     -5.709878212
C        6.385801854     -1.464037015     -5.095546641
O        5.437587906     -1.322168060     -4.289132935
C        8.155319218     -0.654152266     -3.548514028
H        9.045120416     -0.015340472     -3.459814777
H        7.382143023     -0.216477463     -2.909686255
C        8.438781994     -2.035249851     -3.042866853
N        9.591595388     -2.764620175     -3.345613396
H       10.368053129     -2.440880887     -3.900007554
C        7.674046350     -2.894081214     -2.277192409
H        6.688548674     -2.712930517     -1.881387151
C        9.474538668     -4.010336255     -2.757783059
H       10.227304604     -4.775863451     -2.844227461
N        8.323662452     -4.118637481     -2.101655801
N        6.414756750     -2.453484806     -6.032075944
H        7.168738023     -2.480380056     -6.699827765
C        5.297514066     -3.356751899     -6.225371642
H        5.578950952     -4.053825201     -7.024397442
C        4.026134186     -2.566341017     -6.689986225
O        4.117673831     -1.426015059     -7.194958130
C        5.025710954     -4.226955433     -4.970263103
H        5.978045099     -4.569392540     -4.555588497
H        4.491846903     -3.649541277     -4.213484954
O        4.236629114     -5.387800226     -5.380415017
H        3.396237474     -5.623723240     -4.841311505
N        2.853357478     -3.237670624     -6.511154187
H        2.918182863     -4.197694199     -6.193792132
C        1.512108073     -2.699165045     -6.746981382
H        1.620663560     -1.668594988     -7.091831895
H        1.027794233     -3.278321967     -7.542030688
C        0.621482540     -2.771098210     -5.463614681
H        0.870814453     -3.693275251     -4.923423183
H        0.883975549     -1.938446812     -4.801542350
C       -0.841825954     -2.738497838     -5.773632212
N       -1.491803231     -3.855953525     -6.290093702
H       -1.006000557     -4.754103050     -6.456248373
C       -1.813796739     -1.756913736     -5.690779394
H       -1.710132501     -0.743002924     -5.338212447
C       -2.805678252     -3.512959027     -6.489930520
H       -3.540212843     -4.198450129     -6.879658447
N       -3.042326824     -2.245297827     -6.139575114
C        9.223743360     -6.205403438     -7.618443656
H        8.212430205     -6.590347745     -7.789402091
H        9.203350544     -5.118486269     -7.778376002
H        9.903114344     -6.662336483     -8.343089678
C        9.693567264     -6.560104872     -6.192110753
H       10.612122148     -6.000964556     -5.952554294
H        8.945422646     -6.281172396     -5.442681390
C       10.034290257     -8.061190630     -6.058157834
O        9.718788597     -8.634579904     -4.917940408
O       10.607459965     -8.648437684     -7.020613730
C        7.008469639    -10.640320335      1.347046966
H        7.494783844    -11.376490615      0.698287027
H        6.747190131    -11.150380259      2.285333706
H        7.759180706     -9.878921933      1.600099397
C        5.802101355    -10.045670425      0.683697659
C        5.262967683    -10.404315177     -0.534478570
H        5.633449204    -11.111056362     -1.261153061
C        4.913357021     -9.046625552      1.240161115
N        4.102587878     -9.681575442     -0.784317990
H        3.659589234     -9.622557731     -1.698637020
C        3.868710493     -8.831159924      0.284585616
C        4.898342831     -8.312139375      2.442779107
H        5.672620150     -8.462291764      3.190050506
C        2.849413962     -7.891264202      0.494505344
H        2.083273668     -7.724466130     -0.254567274
C        3.877200276     -7.388437558      2.658790468
H        3.855098864     -6.818113419      3.583201006
C        2.866620391     -7.177025161      1.691359934
H        2.089318527     -6.443764388      1.884215242
C        8.642096063     -9.119001119     -1.472176414
H        9.600462768     -8.935151588     -1.967189065
H        8.435772570    -10.193497140     -1.535271504
H        8.725967860     -8.848419921     -0.417378005
C        7.549132651     -8.328529167     -2.155136867
N        7.597135256     -8.167945984     -3.542677823
H        8.407244684     -8.383554310     -4.122566385
C        6.370968841     -7.762220810     -1.746306341
H        5.935859543     -7.670374971     -0.769674632
C        6.480521706     -7.568695396     -3.975393503
H        6.229858509     -7.379573073     -5.013350214
N        5.720955191     -7.310388449     -2.891855330
H        4.734882241     -7.052854698     -2.940962326
C        0.381209874     -9.288154064     -3.306380652
C       -0.806080782     -9.765307236     -2.723840071
H       -0.973182087    -10.836773061     -2.652747606
C       -1.772391970     -8.870481729     -2.257251916
H       -2.683119073     -9.258621359     -1.811491425
C        0.585409779     -7.890180964     -3.394783959
C        1.924483547     -7.376463483     -3.922425908
C        2.225276999     -8.488543448     -5.180874451
C        3.001606135    -10.858830957     -5.554942581
H        3.074279599    -11.820448466     -5.029374241
H        2.159964264    -10.921855211     -6.255852720
N        1.307874550    -10.193158397     -3.853059873
H        1.139300366    -11.179500179     -3.722986690
C        2.566965944     -9.803216579     -4.488449585
C       -0.399667151     -7.008074223     -2.948825750
H       -0.222971412     -5.944531596     -3.059042872
C       -1.581813103     -7.488831404     -2.374615715
H       -2.339202710     -6.795695944     -2.026001548
O        1.959781258     -6.139609469     -4.471134505
O        2.210844032     -8.191167856     -6.344920711
C        4.314435828    -10.565523623     -6.307693187
H        4.231692402    -11.027041701     -7.302698811
H        4.414851299     -9.487186115     -6.483947951
C        5.605149226    -11.076875531     -5.639808758
H        5.708391438    -10.611874614     -4.651244612
H        5.522065241    -12.162115951     -5.471334132
C        6.842403789    -10.774132082     -6.502114884
H        7.781275973    -11.108150699     -6.044917526
H        6.930970052     -9.695143300     -6.681267849
H        6.758299288    -11.266198601     -7.481728194
O       10.155689592    -11.250707681     -5.617795238
H       10.010034639    -10.401217725     -5.120986259
H       10.449458621    -10.917799975     -6.492060670
O        0.243073496     -5.928147149     -6.514879688
H        0.865666641     -5.997606695     -5.728709755
H        0.627225354     -6.405526436     -7.268819204
O        5.627239876     -7.019538303     -6.842924733
H        5.284276124     -7.453912321     -7.640992459
H        4.955005194     -6.411277251     -6.410768477
O        2.968473878     -7.703403578     -3.076494705
O        3.596922065     -9.505272178     -3.633546612
141
HODMe reoptimized 1I2
C       -0.174663953     -0.479987681      1.407842242
O       -0.577223698     -1.636225262      1.705568561
C        5.292858936     -0.303375040      2.149550403
N        5.833285553     -1.514717329      1.721317846
C        5.248899460      0.484756765      1.018690194
C        6.082157278     -1.413184680      0.366117374
N        5.737953550     -0.211687329     -0.089194018
C        6.983271845     -2.038507052     -5.737585076
C        5.557943393     -2.544764051     -5.654278417
O        4.670109908     -1.871325927     -5.080815597
C        7.455145996     -1.772903113     -4.286389407
C        7.410607129     -2.963053475     -3.382339292
N        8.408839229     -3.938472678     -3.307826583
C        6.452357495     -3.370420227     -2.476860108
C        8.018840413     -4.873283817     -2.367078344
N        6.839868220     -4.554525041     -1.842299691
N        5.346697987     -3.807471541     -6.113407436
C        4.059486680     -4.465574948     -5.956048156
C        2.939114237     -3.592176428     -6.589160950
O        3.149501344     -2.874945063     -7.595449116
C        3.803510035     -4.860780687     -4.493455210
O        2.652874185     -5.750522215     -4.506409061
N        1.728380543     -3.703787364     -5.989639404
C        0.584992694     -2.894491866     -6.377479929
C       -0.606770032     -3.210858313     -5.446917128
C       -0.971390086     -4.664949845     -5.463614687
N       -1.278015084     -5.376090989     -6.629237650
C       -0.952778838     -5.613763919     -4.465637460
C       -1.408325626     -6.705340974     -6.296777805
N       -1.218042804     -6.882591135     -4.992098334
C        7.888911101     -8.305313998     -6.431445987
C        8.069493687     -9.802052729     -6.120330119
O        7.286201946    -10.313292389     -5.195169284
O        8.961875682    -10.444667688     -6.739857912
C        4.611175957    -10.540063874      1.116279745
C        3.979947650    -10.875807214     -0.060174399
C        3.739318241     -9.610089156      1.802236461
N        2.769543080    -10.187665326     -0.159440718
C        2.594023231     -9.408374093      0.977091267
C        3.809415073     -8.958785769      3.048297051
C        1.529514277     -8.589813861      1.372493454
C        2.756523341     -8.134888921      3.440564348
C        1.627402467     -7.953918978      2.609917168
C        6.211793251     -9.181909731     -1.996710822
N        5.814587704     -9.248394437     -3.339360384
C        5.335191249     -8.314793970     -1.384560943
C        4.721605946     -8.486656036     -3.530632978
N        4.417120999     -7.908694529     -2.347032217
N        0.437079979     -4.143453091      0.690361147
C        1.756793140     -3.973482519      0.161045190
C        2.326072853     -5.318829384     -0.279039200
C        1.384620042     -5.828017179     -1.367171899
C       -0.802501740     -7.155413917     -1.103252083
C       -2.074023297     -7.301687527     -0.531322220
C       -2.511052780     -6.378364294      0.425154728
C       -1.683355731     -5.326503446      0.827339563
C       -0.404616012     -5.180222849      0.262409130
C        0.027266927     -6.095533644     -0.730080215
C        2.666662543     -3.137513111      1.037694037
O        3.384461622     -5.830788810      0.079771396
O        1.890782099     -6.736193549     -2.226377535
O        2.634444513     -8.241189135     -5.660742602
O        8.808569188    -12.103292230     -3.893412222
O        0.665358069     -8.678525926     -3.744986614
O        1.744478354     -3.316049151     -1.192743565
O        1.178379877     -4.441268591     -2.128657537
H        4.908572139      1.503898460      0.931261326
H        5.984236914     -2.334523778      2.287616075
H        6.488276338     -2.223094389     -0.215470546
H        8.469655624     -1.349342774     -4.308683768
H        6.797141330     -1.006673967     -3.865895487
H        5.510734489     -2.891286881     -2.266399440
H        9.259556958     -3.957696552     -3.847377334
H        8.604842062     -5.742851999     -2.121080229
H        7.644698537     -2.749835864     -6.247196966
H        4.686246002     -5.372741646     -4.095432879
H        3.593163729     -3.979008690     -3.882105007
H        2.377771423     -6.051688974     -3.576505808
H        4.100509106     -5.396212398     -6.536286951
H        6.077977422     -4.290454275     -6.610208411
H       -0.340526297     -2.946969260     -4.417715948
H       -1.456061614     -2.574882930     -5.735935284
H       -0.733016230     -5.464751068     -3.423428642
H       -1.313680318     -4.992434941     -7.559884764
H       -1.610779483     -7.479906194     -7.016671109
H        0.317855962     -3.086018282     -7.428945165
H        1.625321351     -4.418694497     -5.265858636
H        8.885536146     -7.846782322     -6.366087768
H        7.260240574     -7.849845214     -5.657035806
H        4.292826085    -11.546449963     -0.844857705
H        2.179867820    -10.163734950     -0.976707732
H        4.670640747     -9.099876602      3.695410721
H        2.799030230     -7.624140235      4.398501103
H        0.659039492     -8.451024549      0.743094357
H        0.820056097     -7.305633604      2.936027520
H        5.244764110     -7.995924045     -0.362707874
H        6.361003145     -9.713191332     -4.122689734
H        3.562436123     -7.348632252     -2.163012634
H        4.120820668     -8.432749645     -4.444489920
H       -0.459473367     -7.861929328     -1.849832912
H       -2.711859029     -8.124664093     -0.835471041
H       -3.498466849     -6.477676957      0.867220973
H       -2.013278972     -4.615768824      1.578897196
H        3.625436356     -2.985871716      0.541360178
H        2.832543779     -3.668403874      1.979587454
H        2.218076321     -2.164200034      1.250887591
H        1.919408308     -8.653001240     -5.106644599
H        2.599954667     -7.270169103     -5.477656593
H        9.572770196    -12.062568722     -4.500776388
H        8.092635298    -11.591099511     -4.368311454
H        1.090235970     -8.001152284     -3.151741323
H       -0.127643306     -8.259851955     -4.169141851
N        0.123420770      0.408062537      2.390926000
H        0.461790156      1.328678715      2.160812945
C        0.000000000      0.000000000      0.000000000
H        0.530471694     -0.761822932     -0.582018413
H       -0.982572877      0.127340943     -0.469539022
H        0.545466224      0.945163533     -0.068342196
C       -0.000000013      0.000000055      3.777521014
H        0.597348249     -0.896346955      3.970953202
H        0.345103420      0.809741192      4.424483293
H       -1.039158729     -0.239218597      4.026346057
C        4.991314734      0.000000000      3.629097883
H        4.277591769     -0.715966291      4.054949141
H        5.905499692     -0.027932905      4.234838363
H        4.560051718      1.001530798      3.711685038
C        7.295464473     -8.010621517     -7.821280961
H        6.272582254     -8.396563152     -7.900375640
H        7.268834802     -6.931008973     -8.021874454
H        7.902418251     -8.490963016     -8.596831615
C        5.871545454    -11.143869436      1.763197413
H        6.633522641    -10.376947025      1.952289594
H        5.620278764    -11.606678569      2.726171780
H        6.319886255    -11.910887101      1.124968968
C        7.192434200    -10.214490569     -1.411926227
H        7.941083686    -10.520684251     -2.151535040
H        7.694274431     -9.815487730     -0.526120986
H        6.639923961    -11.112069073     -1.118918559
H        0.841776154     -1.829590227     -6.317404175
H        6.999495433     -1.097912149     -6.299174806
H       -0.005839314     -3.306283717      1.070044136
141
HODMe reoptimized 1TS3
C       -0.222549763     -0.459898671      1.406211028
O       -0.725023757     -1.576739291      1.704521735
C        5.292858944     -0.303375016      2.149550379
N        5.810162968     -1.523705760      1.716526487
C        5.274832624      0.493322665      1.024030795
C        6.074049713     -1.416265257      0.363725008
N        5.760345157     -0.204641868     -0.084211185
C        6.986461138     -2.037397256     -5.738822525
C        5.561869538     -2.547037690     -5.656334032
O        4.672271617     -1.873329714     -5.086209786
C        7.455145997     -1.772902972     -4.286389458
C        7.457284227     -2.982099534     -3.405709395
N        8.482546636     -3.931468467     -3.376570025
C        6.523216078     -3.445849721     -2.501096896
C        8.132009113     -4.907530994     -2.462742201
N        6.951960593     -4.640197237     -1.912750017
N        5.349329606     -3.809181298     -6.116298133
C        4.059486703     -4.465574819     -5.956048233
C        2.942449981     -3.575920943     -6.565933040
O        3.135605173     -2.894432718     -7.600807373
C        3.818114454     -4.891475082     -4.501714012
O        2.671363347     -5.782955861     -4.530618034
N        1.752369496     -3.635863743     -5.922722341
C        0.611704986     -2.821723027     -6.308734419
C       -0.606770018     -3.210858239     -5.446917171
C       -0.890995447     -4.684668342     -5.495142321
N       -0.935610520     -5.425436589     -6.681002884
C       -1.024138746     -5.619698470     -4.491660402
C       -1.064325368     -6.754510504     -6.352343181
N       -1.126085428     -6.906961344     -5.031603021
C        7.888911162     -8.305313820     -6.431446134
C        8.058609123     -9.801307639     -6.113185281
O        7.253883243    -10.308707302     -5.203586989
O        8.962365160    -10.448590121     -6.710419832
C        4.611176069    -10.540063838      1.116279574
C        3.957357177    -10.898852007     -0.040931216
C        3.791627190     -9.536767652      1.760771216
N        2.778879766    -10.160824463     -0.165154889
C        2.650655942     -9.319616040      0.932727235
C        3.906713202     -8.824217059      2.969955424
C        1.636248499     -8.421992487      1.286771850
C        2.902582227     -7.924687947      3.322122797
C        1.778172833     -7.726749812      2.487708859
C        6.211793336     -9.181909634     -1.996710977
N        5.812882404     -9.228014547     -3.339296125
C        5.340944529     -8.316446137     -1.374118677
C        4.727106241     -8.454492375     -3.521418226
N        4.424926832     -7.889195432     -2.330293069
N        0.299271147     -4.076332180      0.668325155
C        1.631473213     -3.772605429      0.165305069
C        2.258738995     -5.083568422     -0.303876397
C        1.194047107     -5.661312157     -1.590225655
C       -0.834015443     -7.150414366     -1.111120042
C       -2.063540421     -7.375579029     -0.480043029
C       -2.515409847     -6.467784951      0.485758916
C       -1.735892701     -5.367393819      0.841419907
C       -0.489604577     -5.137822006      0.220558280
C       -0.059054594     -6.027826312     -0.795393610
C        2.530901074     -3.212049804      1.299280702
O        3.328902929     -5.576112086     -0.099683531
O        1.882988538     -6.652157690     -2.219435871
O        2.625204978     -8.267939800     -5.661781518
O        8.733786054    -12.108583551     -3.874934140
O        0.704684797     -8.687987353     -3.673031317
O        1.704450391     -2.966178422     -0.938451795
O        1.077516508     -4.474823503     -2.242592044
H        4.953449427      1.519046774      0.942701661
H        5.947340212     -2.347224071      2.280849763
H        6.473068780     -2.227290065     -0.221373367
H        8.452763332     -1.311037931     -4.304233753
H        6.769123770     -1.039458290     -3.852391455
H        5.571231510     -3.002292430     -2.259970425
H        9.326737060     -3.906818486     -3.925962388
H        8.748651714     -5.764456074     -2.249377791
H        7.649798555     -2.746791300     -6.248650453
H        4.706801231     -5.407765898     -4.121935484
H        3.609804203     -4.023881443     -3.868550449
H        2.353170985     -6.051201718     -3.599590526
H        4.090949209     -5.384215964     -6.555555460
H        6.082503028     -4.297351594     -6.605186385
H       -0.412913614     -2.946186007     -4.401749653
H       -1.472807302     -2.618860333     -5.777170283
H       -1.021941061     -5.451864648     -3.429167131
H       -0.793589587     -5.057993963     -7.608099438
H       -1.084926226     -7.546757523     -7.080965629
H        0.398771601     -2.957661037     -7.380420679
H        1.648792033     -4.326757393     -5.179191474
H        8.889417721     -7.854847896     -6.371644678
H        7.266785591     -7.840434534     -5.657263407
H        4.234569991    -11.617897337     -0.795816926
H        2.182007677    -10.151764034     -0.977832192
H        4.764348759     -8.976518836      3.619230552
H        2.978532307     -7.368636321      4.252401531
H        0.772347082     -8.267207856      0.652868143
H        1.011759145     -7.017139671      2.783757635
H        5.262033732     -8.011488500     -0.347145857
H        6.347585567     -9.696599154     -4.128429735
H        3.584641083     -7.315494413     -2.143450711
H        4.133814418     -8.377391862     -4.437221741
H       -0.481254572     -7.844268070     -1.864681691
H       -2.659053832     -8.241471308     -0.748883923
H       -3.471623067     -6.624141311      0.977342678
H       -2.067768685     -4.680949203      1.614736006
H        3.501391250     -2.933878309      0.887908097
H        2.646772968     -3.969480848      2.079330223
H        2.049285303     -2.323537495      1.713023802
H        1.937669029     -8.678729625     -5.075661199
H        2.595275706     -7.294432709     -5.484455972
H        9.526012626    -12.068832705     -4.445216776
H        8.038481632    -11.599156342     -4.383788325
H        1.127260349     -7.985481471     -3.108456235
H       -0.071639793     -8.273393084     -4.133303930
N        0.158060309      0.395589993      2.391248584
H        0.574847052      1.283220138      2.160670844
C        0.000000000      0.000000000      0.000000000
H        0.578444569     -0.759566433     -0.541658935
H       -0.964209186      0.082637633     -0.514076410
H        0.518357990      0.960626091     -0.063320291
C        0.000000000      0.000000000      3.777521012
H        0.542703678     -0.928435619      3.982892531
H        0.384795928      0.791275052      4.425137188
H       -1.053523478     -0.178288889      4.016254395
C        4.991314743      0.000000000      3.629097863
H        4.249532558     -0.692770822      4.045456139
H        5.899674884     -0.064236893      4.240815731
H        4.595367232      1.015673861      3.715334137
C        7.295464526     -8.010621324     -7.821281101
H        6.271273016     -8.393240229     -7.899735391
H        7.272485405     -6.931118411     -8.022500061
H        7.900193100     -8.493286922     -8.597149071
C        5.871545574    -11.143869395      1.763197230
H        6.659423744    -10.390005283      1.886330775
H        5.636378032    -11.544579299      2.757506624
H        6.279553377    -11.958213913      1.157112836
C        7.192434297    -10.214490469     -1.411926400
H        7.914935350    -10.553296863     -2.163531721
H        7.724790451     -9.799179117     -0.551519228
H        6.632993104    -11.093203517     -1.078074891
H        0.840978715     -1.756470241     -6.178448738
H        6.999985687     -1.096085721     -6.299236949
H       -0.182637320     -3.285573964      1.096868550
