# Supplementary material for: Refining the reaction mechanism of O2 towards its co-substrate in cofactor-free dioxygenases
Source: PeerJ. 2016 Dec 20;4:e2805. doi: 10.7717/peerj.2805 (PMC5178339; doi:10.7717/peerj.2805)
Supplement: Supplemental Information 4 [file peerj-04-2805-s004.xlsx]

## Sheet: Folha1
					full diffuse	full diffuse
Activation energies			chlorobenzene	water	chlorobenzene	water			Hammet parameter sigmam	Hammet parameter sigmap	F
	NH2	HODNH2	3.4	2	4.7	3			-0.16	-0.66	0.08
	COO-	HODCOO-	1.5	5.9	2.1	7.2			-0.1	0	-0.1
	CH2)4CH3	HODnBu	7.1	5.2	8.1				-0.08	-0.15	-0.01
	CH3	HODMe	6.8	4.9	7.9				-0.07	-0.17	0.01
	F	HODF	11.1	8.6	13.5				0.34	0.06	0.45
	COCH3	HODCOCH3	22.5	16.6	24	17.9			0.38	0.5	0.33
	CN	HODCN	24.6	18.3	27.8	20.9			0.56	0.66	0.51
	NO	HODNO	23.9	20	26	21.8			0.62	0.91	0.91
	NO2	HODNO2	41.2	31.1	43.2				0.71	0.78	0.78
					full diffuse	full diffuse
Reaction energies			chlorobenzene	water	chlorobenzene	water			Hammet parameter sigmam	Hammet parameter sigmap
		HODNH2	-1.48	-4.82	1.34	-2.17			-0.16	-0.66
		HODCOO-	-5.08	4.4	-3.31	5.98			-0.1	0
		HODnBu	5.96	3.02	7.32				-0.08	-0.15
		HODMe	5.53	2.46	7.07				-0.07	-0.17
		HODF	10.9	7.77	13.48				0.34	0.06
		HODCOCH3	21.45	16.46	22.5	17.65			0.38	0.5
		HODCN	22.89	18.02	25.13	20.12			0.56	0.66
		HODNO	23.66	20.03	25.48	21.75			0.62	0.91
		HODNO2	33.09	27.53	34.03				0.71	0.78
Eact - Erxn
									Hammet parameter sigmam	Hammet parameter sigmap
		HODNH2	4.88	6.82	3.36	5.17			-0.16	-0.66
		HODCOO-	6.58	1.5	5.41	1.22			-0.1	0
		HODnBu	1.14	2.18	0.78	0			-0.08	-0.15
		HODMe	1.27	2.44	0.83	0			-0.07	-0.17
		HODF	0.2	0.83	0.02	0			0.34	0.06
		HODCOCH3	1.05	0.14	1.5	0.25			0.38	0.5
		HODCN	1.71	0.28	2.67	0.78			0.56	0.66
		HODNO	0.24	-0.03	0.52	0.05			0.62	0.91
		HODNO2	8.11	3.57	9.17	0			0.71	0.78
