# Supplementary material for: Refining the reaction mechanism of O2 towards its co-substrate in cofactor-free dioxygenases
Source: PeerJ. 2016 Dec 20;4:e2805. doi: 10.7717/peerj.2805 (PMC5178339; doi:10.7717/peerj.2805)
Supplement: Supplemental Information 5 [file peerj-04-2805-s005.xlsx]

## Sheet: Data N3-N7 dianion
	water								urate oxidase molecular weight (Da)=	33500
6-311(+)G**
			Reactant geometry			product geometry
	products	urate radical	-399596			-399602
		superoxide	-94438.7			-94448.8
		his radical	-166993			-167010
		lys radical	-60477.9			-60491.5
		arg radical	-129218			-129261
		urate monoanion reduced	-400011			-400019
		urate 3-7 dianion reduced	-399689			-399698
		uric acid reduced	-400319			-400331
		urate monoanion oxidized	-399878			-399885
				Electron affinity (eV)
	reactants	urate dianion	-399692	3.89762		-399686
		O2	-94359	-3.89458		-94347.8
		his+	-166967	-1.8378		-166937
		lys+	-60465.9	-1.1084		-60368
		arg+	-129222	-1.66694		-129181
		urate monoanion	-399998			-399979
		urate 3-7 dianion	-399692	-0.246312		-399678
		uric acid	-400287	-1.9371		-400262
		urate monoanion oxidation	-399998	4.93143		-399993
		rxn energy	energy of produts at reactant geometries	Energy of reactants at product geometries
	O2	0.07	16.57	17.03
	his+	47.5	70.87	35.74
	lys+	64.32	84.32	103.83
	arg+	51.44	100.52	47.66
	urate monoanion	69.21	83.71	24.74
	urate 3-7 dianion	84.2	98.75	19.44
	uric acid	45.21	64.24	30.56
	chlorobenzene
6-311(+)G**
			Reactant geometry			product geometry
	products	urate radical	-399585			-399591
		superoxide	-94425.7			-94435.9
		his radical	-166991			-167008
		lys radical	-60477.9			-60490.8
		arg radical	-129216			-129259
		urate monoanion	-399977			-399985
		urate 3-7 dianion reduction	-399619			-399628
		uric acid	-400306			-400320
		urate monoanion oxidized	-399873			-399880
				Electron affinity (eV)
	reactants	urate dianion	-399659	2.93275		-399653
		O2	-94358.9	-3.33778		-94347.8
		his+	-166958	-2.19686		-166928
		lys+	-60454	-1.59452		-60356.7
		arg+	-129212	-2.04465		-129169
		urate monoanion	-399987	0.0780565		-399968
		urate 3-7 dianion reduction	-399659	1.34777		-399645
		uric acid	-400281	-1.67474		-400257
		urate monoanion oxidation	-399987	4.6487		-399982
		rxn energy	energy of produts at reactant geometries	Energy of reactants at product geometries
	O2	-9.34	7.1	17.25
	his+	16.97	40.33	35.89
	lys+	30.86	49.98	103.44
	arg+	20.48	69.53	48.3
	urate monoanion	69.43	83.72	25.2
	urate 3-7 dianion reduction	98.71	113.83	19.49
	uric acid	29.01	48.78	30.58
	-2 0 -> -1 -1	-9.41	-9.47	0.22
	-2 1 -> -1 0	-30.53	-30.54	0.15
	-2 1 -> -1 0	-33.46	-34.34	-0.39
	-2 1 -> -1 0	-30.96	-30.99	0.64
	-2 -1 -> -1 -2	0.22	0.01	0.46
	-2 -2 -> -1 -3	14.51	15.08	0.05
	-2 0 -> -1 -1	-16.2	-15.46	0.02

## Sheet: Data N1-N7 dianion
	water
6-311(+)G**
			Reactant geometry			product geometry
	products	urate radical	-399583			-399589
		superoxide	-94438.7			-94448.8
		his radical	-166993			-167010
		lys radical	-60477.9			-60491.5
		arg radical	-129218			-129261
				Electron affinity (eV)
	reactants	urate dianion	-399682			-399675
		O2	-94359	-3.89458		-94347.8
		his+	-166967	-1.8378		-166937
		lys+	-60465.9	-1.1084		-60368
		arg+	-129222	-1.66694		-129181
		rxn energy	energy of produts at reactant geometries	Energy of reactants at product geometries
	O2	2.94	19.24	17.49
	his+	50.37	73.54	36.2
	lys+	67.19	86.99	104.29
	arg+	54.31	103.19	48.12
	chlorobenzene
6-311(+)G**
			Reactant geometry			product geometry
	products	urate radical	-399568			-399575
		superoxide	-94425.7			-94435.9
		his radical	-166991			-167008
		lys radical	-60477.9			-60490.8
		arg radical	-129216			-129259
				Electron affinity (eV)
	reactants	urate dianion	-399646	3.08019		-399639
		O2	-94358.9	-3.33778		-94347.8
		his+	-166958	-2.19686		-166928
		lys+	-60454	-1.59452		-60356.7
		arg+	-129212	-2.04465		-129169
		rxn energy	energy of produts at reactant geometries	Energy of reactants at product geometries
	O2	-5.94	10.47	17.54
	his+	20.37	43.7	36.18
	lys+	34.26	53.35	103.73
	arg+	23.88	72.9	48.59

## Sheet: O2 parabolas
						urate N1-N7	urate N3-N7	urate N1-N7	urate N3-N7
						chlorobenzene	chlorobenzene	water	water
				reactant parabola	0	0	0	0	0
				reactant parabola	-1	17.54	17.25	17.49	17.03
				reactant parabola	1	17.54	17.25	17.49	17.03
				product parabola	1	-5.94	-9.34	2.94	0.07
				product parabola	0	10.47	7.1	19.24	16.57
				product parabola	2	10.47	7.1	19.24	16.57
					a	17.54	17.25	17.49	17.03
					b	0	0	0	0
					c	0	0	0	0
					a	16.41	16.44	16.3	16.5
					b	-32.82	-32.88	-32.6	-33
					c	10.47	7.1	19.24	16.57
					A	-1.13	-0.81	-1.19	-0.53
					B	-32.82	-32.88	-32.6	-33
					C	10.47	7.1	19.24	16.57
						-29.3598	-40.8074	-27.9729	-62.7623
						0.315584	0.2148	0.577989	0.498136
					E act=	1.74686	0.795899	5.84291	4.22581

## Sheet: His parabolas
						urate N1-N7	urate N3-N7	urate N1-N7	urate N3-N7
						chlorobenzene	chlorobenzene	water	water
				reactant parabola	0	0	0	0	0
				reactant parabola	-1	36.18	35.89	36.2	35.74
				reactant parabola	1	36.18	35.89	36.2	35.74
				product parabola	1	20.37	16.97	50.37	47.5
				product parabola	0	43.7	40.33	73.54	70.87
				product parabola	2	43.7	40.33	73.54	70.87
					a	36.18	35.89	36.2	35.74
					b	0	0	0	0
					c	0	0	0	0
					a	23.33	23.36	23.17	23.37
					b	-46.66	-46.72	-46.34	-46.74
					c	43.7	40.33	73.54	70.87
					A	-12.85	-12.53	-13.03	-12.37
					B	-46.66	-46.72	-46.34	-46.74
					C	43.7	40.33	73.54	70.87
						-4.40343	-4.45168	-4.74568	-4.93858
						0.772302	0.723025	1.18927	1.16009
					E act=	21.5796	18.7621	51.2	48.0989

## Sheet: Arg parabolas
						urate N1-N7	urate N3-N7	urate N1-N7	urate N3-N7
						chlorobenzene	chlorobenzene	water	water
				reactant parabola	0	0	0	0	0
				reactant parabola	-1	48.59	48.3	48.12	47.66
				reactant parabola	1	48.59	48.3	48.12	47.66
				product parabola	1	23.88	20.48	54.31	51.44
				product parabola	0	72.9	69.53	103.19	100.52
				product parabola	2	72.9	69.53	103.19	100.52
					a	48.59	48.3	48.12	47.66
					b	0	0	0	0
					c	0	0	0	0
					a	49.02	49.05	48.88	49.08
					b	-98.04	-98.1	-97.76	-98.16
					c	72.9	69.53	103.19	100.52
					A	0.43	0.75	0.76	1.42
					B	-98.04	-98.1	-97.76	-98.16
					C	72.9	69.53	103.19	100.52
						227.254	130.087	127.567	68.0871
						0.746015	0.712649	1.06435	1.03968
					E act=	27.0422	24.5301	54.5124	51.5173

## Sheet: Lys parabolas
						urate N1-N7	urate N3-N7	urate N1-N7	urate N3-N7
						chlorobenzene	chlorobenzene	water	water
				reactant parabola	0	0	0	0	0
				reactant parabola	-1	103.73	103.44	104.29	103.83
				reactant parabola	1	103.73	103.44	104.29	103.83
				product parabola	1	34.26	30.86	67.19	64.32
				product parabola	0	53.35	49.98	86.99	84.32
				product parabola	2	53.35	49.98	86.99	84.32
					a	103.73	103.44	104.29	103.83
					b	0	0	0	0
					c	0	0	0	0
					a	19.09	19.12	19.8	20
					b	-38.18	-38.24	-39.6	-40
					c	53.35	49.98	86.99	84.32
					A	-84.64	-84.32	-84.49	-83.83
					B	-38.18	-38.24	-39.6	-40
					C	53.35	49.98	86.99	84.32
						-1.05088	-1.02935	-1.27574	-1.26948
						0.599797	0.57584	0.80705	0.792327
					E act=	37.3175	34.2999	67.9271	65.1826
