# Supplementary material for: Refining the reaction mechanism of O2 towards its co-substrate in cofactor-free dioxygenases
Source: PeerJ. 2016 Dec 20;4:e2805. doi: 10.7717/peerj.2805 (PMC5178339; doi:10.7717/peerj.2805)
Supplement: Supplemental Information 6 [file peerj-04-2805-s006.xlsx]

## Sheet: Data
	water
6-311(+)G**
			Reactant geometry			product geometry
	products	superoxide	-94438.7			-94448.8
		vitK radical	-385611			-385616
				Electron affinity (eV)
	reactants	o2	-94359	-3.89458		-94347.8
		vitK anion	-385705			-385701
		rxn energy	energy of produts at reactant geometries	Energy of reactants at product geometries
	vitK	-1.11	14.83	15.07
	chlorobenzene
6-311(+)G**
			Reactant geometry			product geometry
	products	superoxide	-94425.7			-94435.9
		vitK radical	-385608			-385614
				Electron affinity (eV)
	reactants	o2	-94358.9	-3.33778		-94347.8
		vitK anion	-385694			-385690
		rxn energy	energy of produts at reactant geometries	Energy of reactants at product geometries
	vitK	2.71	18.65	14.98

## Sheet: vitK parabolas
							BS2 chlorobenzene		BS2 water
			vitK	reactant parabola	0		0		0
			vitK	reactant parabola	-1		14.98		15.07
			vitK	reactant parabola	1		14.98		15.07
			vitK	product parabola	1		2.71		-1.1
			vitK	product parabola	0		18.65		14.83
			vitK	product parabola	2		18.65		14.83
					a		14.98		15.07
					b		0		0
					c		0		0
					a		15.94		15.93
					b		-31.88		-31.86
					c		18.65		14.83
					A		0.96		0.86
					B		-31.88		-31.86
					C		18.65		14.83
							32.6126		36.575
							0.595692		0.471474
					E act=		5.31563		3.34988
