# Supplementary material for: Refining the reaction mechanism of O2 towards its co-substrate in cofactor-free dioxygenases
Source: PeerJ. 2016 Dec 20;4:e2805. doi: 10.7717/peerj.2805 (PMC5178339; doi:10.7717/peerj.2805)
Supplement: Supplemental Information 7 [file peerj-04-2805-s007.xls]

## Sheet: Sheet1
	6-31G(d,p)(+) in water PCM continuum
Computations with the individual molecules			HODF	HODMe	HODNO2	HODpentyl
	superoxide	-94420.6
	O2	-94330.8
	substrate		-408608	-371015	-474687	-469699
	radical only		-408515	-370927	-474572	-469610
	substrate + O2		-502939	-465346	-569018	-564030
	radical + O2-		-502936	-465348	-568993	-564031
			3.53	-1.54	25.01	-1.08
Computations with both molecules in the same system
			HODF	HODMe	HODNO2	HODpentyl
	substrate:O2 pair		-502939	-465346	-569018	-564029
	radical:superoxide pair (ca.100 angstrom away)		-502927	-465340	-568984	-564024
	radical:superoxide pair (ca. 20 angstrom away)			-465341
			11.86	5.81	33.66	5.78
	The 7-8 kcal/mol difference betwen the reaction energies using both methods is an artifact of the solvation model: the difference in methods in gas phase is only 0.02 kcal/mol, as shown in accompanying file BSSE.xls
