# Supplementary material for: Refining the reaction mechanism of O2 towards its co-substrate in cofactor-free dioxygenases
Source: PeerJ. 2016 Dec 20;4:e2805. doi: 10.7717/peerj.2805 (PMC5178339; doi:10.7717/peerj.2805)
Supplement: Supplemental Information 8 — Cartesian coordinates of optimized MECPs and intermediates. [file peerj-04-2805-s008.xls]

## Sheet: Sheet1
	gas phase (Ha)	solution (kcal/mol)		total interaction
HODMe radical	-591.08	-370927		-25.68
O2	-150.325	-94330.8		-0.1
HODMe-	-591.138	-371016		-82.63
O2-	-150.347	-94420.6		-76.87
radical pair	-741.427	-465340		-95.19
substrate:O2	-741.463	-465346		-82.31
BSSE effect:	gas phase (kcal/mol)	solution (kcal/mol)
radical pair	-0.0184686	7.29		7.36
substrate:O2	-0.00128131	0.31		0.42
	gas phase (kcal/mol)	solution (kcal/mol)
Reaction energy (pair)	22.9964	5.75
Reaction energy (separated components)	23.0136	-1.23
