# Supplementary material for: Refining the reaction mechanism of O2 towards its co-substrate in cofactor-free dioxygenases
Source: PeerJ. 2016 Dec 20;4:e2805. doi: 10.7717/peerj.2805 (PMC5178339; doi:10.7717/peerj.2805)
Supplement: Supplemental Information 9 [file peerj-04-2805-s009.xls]

## Sheet: spin_tble_HODF_3I1
		MECP (triplet state)	3I1
1	C	0	1e-06	1e-06
2	O	4e-06	-5e-06	-9e-06
3	O	1e-06	-1e-06	-2e-06
4	C	2.8e-05	-0.000104	-0.000132
5	N	2e-05	0.000474	0.000454
6	C	0.000113	2.7e-05	-8.6e-05
7	C	0.0002	-4e-05	-0.00024
8	N	-0.000366	-0.000323	4.3e-05
9	N	-0.004419	-0.004554	-0.000135
10	C	0.006801	0.00859	0.001789
11	C	0.247042	0.195223	-0.051819
12	C	0.14715	0.176762	0.029612
13	C	0.056022	0.063423	0.007401
14	C	-0.022501	-0.026889	-0.004388
15	C	0.059829	0.068172	0.008343
16	C	-0.022873	-0.02792	-0.005047
17	C	0.045699	0.052381	0.006682
18	C	-0.02984	-0.035028	-0.005188
19	O	0.265635	0.288701	0.023066
20	O	0.200525	0.185153	-0.015372
21	O	0.001887	0.000709	-0.001178
22	O	0.655734	0.65662	0.000886
23	O	0.383437	0.393289	0.009852
24	H	2.6e-05	-6.7e-05	-9.3e-05
25	H	3e-06	-1.1e-05	-1.4e-05
26	H	-0.000548	-0.000621	-7.3e-05
27	H	-2e-06	-1e-06	1e-06
28	H	-0.000752	-0.00083	-7.8e-05
29	H	0.000292	0.000371	7.9e-05
30	H	-0.00093	-0.001065	-0.000135
31	H	0.00031	0.000375	6.5e-05
32	H	0.000353	-0.000495	-0.000848
33	H	-1.3e-05	7.5e-05	8.8e-05
34	H	-0.000342	-0.000286	5.6e-05
35	F	0.011484	0.007899	-0.003585
36	H	0	0	0
37	H	-8e-06	-6e-06	2e-06
